# Supplementary material for: Spinal Astrocyte-Neuron Lactate Shuttle Contributes to the Pituitary Adenylate Cyclase-Activating Polypeptide/PAC1 Receptor-Induced Nociceptive Behaviors in Mice
Source: Biomolecules. 2022 Dec 12;12(12):1859. doi: 10.3390/biom12121859 (PMC9775268; doi:10.3390/biom12121859)
Supplement: Supplementary file 1 [file biomolecules-12-01859-s001.zip]

Archive with 1 entries (1 files):
- biomolecules-2044651-supplementary proofed.pdf
